# Supplementary material for: A Cell Biologist’s Field Guide to Aurora Kinase Inhibitors
Source: Front Oncol. 2015 Dec 21;5:285. doi: 10.3389/fonc.2015.00285 (PMC4685510; doi:10.3389/fonc.2015.00285)
Supplement: Supplementary file 5 [file Table_4.XLSX]

## Sheet: Sheet1
Table S4: Kinome profiling of selected inhibitors
		% Enzyme Activity (relative to DMSO controls)
		AZD1152-HQPA - 100 nM		GSK1070916 - 100 nM		MK-5108 - 100 nM		MK-5108 - 500 nM		MK-8745 - 500 nM
Kinase:	[ATP] (µM)	Data 1	Data 2	Data 1	Data 2	Data 1	Data 2	Data 1	Data 2	Data 1	Data 2
ABL1	40	94.9571	94.6483	98.9922	94.5804	15.5696	12.4484	1.92436	1.28271	77.6825	76.7966
ABL2/ARG	30	96.0085	95.2948	94.2055	93.8524	12.1958	11.4476	2.3218	2.18996	85.7982	85.1923
ACK1	100	89.8427	89.4963	85.1151	83.9354	15.7621	15.5913	1.61528	1.19342	51.8914	50.0981
AKT1	100	100.891	96.7435	105.225	101.08	116.259	114.472	102.388	100.235	97.4402	95.8558
AKT2	100	99.7494	99.4018	95.7925	91.2905	94.4643	92.0868	107.439	105.688	96.7613	96.2085
AKT3	50	100.033	99.3476	94.8083	94.21	97.3716	95.8918	99.1167	94.3976	98.6054	98.5158
ALK	50	97.497	96.4618	98.4383	95.706	67.0426	66.871	30.8962	30.1578	80.9686	78.9691
ALK1/ACVRL1	100	84.9813	84.6197	100.746	98.232	51.2984	50.5379	36.4597	36.2008	75.058	71.5429
ALK2/ACVR1	20	107.115	104.506	129.515	127.382	115.783	113.158	34.4696	34.1158	146.095	140.425
ALK3/BMPR1A	1	87.6454	87.5012	87.5657	86.2604	64.2754	61.7413	49.5965	48.9086	84.6003	83.3095
ALK4/ACVR1B	50	98.542	95.8618	101.693	98.555	105.548	105.158	92.8665	86.9723	136.969	133.433
ALK5/TGFBR1	100	102.851	100.399	106.477	105.899	115.77	114.824	130.3	130.267	110.45	109.547
ALK6/BMPR1B	10	103.248	101.363	89.2492	83.8651	102.165	100.629	46.2504	44.2933	92.027	91.7767
ARAF	15	97.1836	96.7324	94.9041	93.7312	96.4335	94.9135	94.3592	94.3479	96.0006	95.9945
ARK5/NUAK1	30	94.6202	93.2346	92.481	89.7935	79.5821	77.7693	42.6689	42.2171	76.7168	73.2958
ASK1/MAP3K5	100	77.4796	75.6506	79.5751	79.1476	85.6119	79.4842	73.8324	72.8447	78.71	78.2378
Aurora A	2.5	60.9525	60.3758	25.9002	24.6536	2.37949	2.06071	-0.218927	-0.572223	0.55343	0.37275
Aurora B	100	15.18	14.6165	12.8367	12.3323	9.60412	9.26129	2.84911	2.83479	62.3061	59.1435
Aurora C	30	60.8883	59.1268	39.7044	39.6546	13.4296	12.6059	8.96199	8.4616	47.4309	46.6941
AXL	100	104.836	104.048	103.106	98.2854	38.4451	38.0881	14.0382	13.0788	9.98281	9.19267
BLK	10	91.2541	89.2969	85.0104	84.912	54.7472	54.4224	17.0908	16.0038	72.6972	72.4466
BMPR2	15	138.871	137.011	146.691	127.603	46.4361	43.0165	37.0219	32.9506	105.589	98.4389
BMX/ETK	50	97.8513	97.682	96.0738	95.0217	48.14	47.9008	14.2506	14.1943	90.6746	88.1909
BRAF	10	95.3386	91.8251	97.104	94.5476	102.547	101.706	94.7008	93.3624	96.1117	94.8829
BRK	100	75.9222	75.484	76.631	75.1119	20.1613	20.0256	3.11073	2.79153	29.0318	29.0069
BRSK1	50	88.2878	87.4746	85.8874	85.0511	95.7891	95.079	82.1482	76.4122	98.228	97.7089
BRSK2	50	89.6044	87.3438	88.3643	85.5866	92.6564	92.4231	78.6892	77.3564	108.915	107.674
BTK	50	94.2346	93.3077	101.79	99.2438	69.8354	69.3469	30.1749	29.9385	94.5201	94.2312
c-Kit	100	81.5711	80.8265	76.4796	76.0971	106.877	106.844	85.6008	82.923	88.1499	86.618
c-MER	30	94.355	92.0659	81.5912	80.0118	78.6526	76.8211	46.1448	45.8369	41.5701	41.1904
c-MET	30	83.6713	79.7595	84.7814	82.4722	74.5481	74.0844	50.2698	49.957	77.2506	76.2864
c-Src	100	92.3569	89.5084	74.6165	67.2806	39.2	38.8646	12.4992	11.8038	36.4115	35.9047
CAMK1a	20	100.751	98.4576	98.5562	95.3341	101.576	99.9006	97.0801	96.1821	95.5441	94.0602
CAMK1b	5	102.663	100.933	99.4132	98.1796	89.2103	87.5534	101.935	101.353	100.46	98.6888
CAMK1d	2.5	117.49	116.523	111.076	105.429	94.4189	93.5544	113.811	113.597	113.62	112.115
CAMK1g	30	94.851	93.5908	96.3426	94.8481	100.176	97.6542	93.6922	91.9246	91.9375	91.4368
CAMK2a	100	102.697	101.748	102.111	100.914	95.4248	95.1722	100.806	100.34	104.022	101.401
CAMK2b	100	99.183	98.7519	101.152	100.728	95.4651	94.6498	97.8412	96.5909	100.732	99.721
CAMK2d	30	94.1966	92.7587	94.6329	92.9397	100.713	99.7922	98.6407	97.0164	98.4523	97.9516
CAMK2g	2.5	95.7054	94.4867	94.5226	92.7267	91.1049	85.3827	94.3749	92.3905	94.3498	92.2464
CAMK4	10	96.3261	93.892	98.4451	98.1611	93.3846	92.4074	99.842	99.5528	101.808	101.381
CAMKK1	5	109.809	108.024	109.867	108.395	108.077	100.23	103.914	99.5552	106.217	105.68
CAMKK2	30	80.0473	76.7961	76.8695	74.6515	110.761	98.3631	87.665	81.9182	203.497	199.079
CDC7/DBF4	15	95.9693	95.5486	95.3678	94.5846	102.583	99.4198	96.2378	92.8304	103.301	101.185
CDK1/cyclin A	10	104.223	102.587	106.301	102.051	92.6472	90.6525	76.5414	75.8131	86.7556	86.3394
CDK1/cyclin B	20	91.2807	88.8109	84.5555	83.3487	95.3326	93.2015	63.9677	63.1719	79.4435	78.7984
CDK1/cyclin E	20	98.1872	95.8186	99.9999	99.1571	100.752	97.6779	84.6447	83.8944	94.8673	93.9204
CDK14/cyclin Y (PFTK1)	10	112.772	112.313	107.911	107.3	101.874	98.1767	103.296	100.962	103.861	102.17
CDK16/cyclin Y (PCTAIRE)	15	107.521	105.521	106.935	105.012	83.5558	82.5813	97.9923	96.8339	111.143	110.949
CDK17/cyclin Y (PCTK2)	50	88.7379	87.6948	91.4545	90.9415	95.432	94.9947	81.9143	81.3445	87.0415	86.825
CDK18/cyclin Y (PCTK3)	50	104.895	104.733	107.245	107.202	85.9126	85.7413	108.063	106.701	106.73	106.285
CDK2/cyclin A	100	107.772	107.348	104.355	102.983	99.2637	97.7004	75.6618	72.5199	85.0678	83.9526
CDK2/Cyclin A1	100	88.5961	88.5764	89.8294	86.9293	100.486	98.6364	73.4211	71.0666	79.6094	75.874
CDK2/cyclin E	5	95.7097	94.3464	93.0461	92.4353	90.2849	89.7053	83.3426	80.4637	86.2958	85.618
CDK2/cyclin O	30	95.351	95.0504	94.7124	93.1544	88.6226	86.1946	84.7221	83.3632	90.5833	90.5403
CDK3/cyclin E	30	82.5292	82.1162	83.7182	83.2504	88.2797	87.7927	80.5139	80.3074	78.6163	77.6716
CDK4/cyclin D1	30	101.701	98.7581	97.5238	96.5993	96.3618	95.2116	96.068	93.5115	97.2384	96.4904
CDK4/cyclin D3	15	103.105	101.485	95.5877	95.5531	99.0507	97.9756	98.7812	96.8539	93.0971	93.0117
CDK5/p25	50	89.1853	85.2997	91.7552	87.8723	95.7452	93.9959	75.2706	75.1907	88.4721	87.8442
CDK5/p35	100	112.836	110.531	110.911	107.777	95.699	93.2927	89.9771	89.5843	94.558	93.107
CDK6/cyclin D1	20	100.112	99.0877	98.8015	98.2121	90.2782	89.9921	96.2314	95.3978	96.376	94.8091
CDK6/cyclin D3	30	94.373	91.6807	101.996	99.728	89.6724	87.0993	95.0893	94.5127	95.6797	93.7077
CDK7/cyclin H	50	106.099	105.55	108.771	106.885	95.9449	95.8773	111.774	111.2	109.701	107.622
CDK9/cyclin K	10	94.4666	91.7537	101.643	98.8668	98.7879	93.9556	106.493	99.8354	109.136	108.882
CDK9/cyclin T1	10	82.399	80.9293	91.5094	89.8321	123.84	119.105	114.614	113.609	198.35	190.893
CHK1	20	97.7402	96.9634	98.645	85.7045	103	93.4213	148.387	132.648	105.4	104.155
CHK2	20	98.7259	96.3914	99.2136	98.3254	85.9702	85.1634	56.1626	55.6909	93.1765	91.7804
CK1a1	20	101.664	100.326	103.214	102.246	88.987	88.2488	100.61	100.048	99.7524	99.1723
CK1a1L	30	112.029	111.639	107.59	106.709	108.294	97.2805	114.954	110.236	102.55	102.403
CK1d	20	86.5863	83.813	79.5683	78.5568	100.4	98.3361	86.8173	86.1986	85.4644	85.0645
CK1epsilon	50	96.3229	94.0412	95.7729	95.6776	98.0561	94.9517	91.4627	89.2228	94.929	93.9833
CK1g1	20	99.5212	99.1672	103.806	102.989	93.2084	92.8834	101.08	98.1796	98.6561	98.1587
CK1g2	100	85.604	85.3326	89.5145	86.1207	106.703	104.567	80.2169	79.9617	87.4629	86.4629
CK1g3	10	94.0812	92.3679	94.9981	93.7241	100.317	98.9502	94.6394	93.5237	98.5582	98.0064
CK2a	20	104.284	103.346	99.5781	98.5704	104.227	102.125	104.817	102.131	91.9015	91.9012
CK2a2	30	97.5714	92.3979	89.1262	88.9346	87.1945	85.9208	86.5509	82.5204	85.7664	85.4405
CLK1	2.5	117.959	115.048	114.241	113.794	68.1196	66.0311	29.0662	28.2452	92.5299	91.6705
CLK2	50	94.024	92.0126	93.6009	92.0642	72.856	72.589	25.4522	25.0387	98.9539	95.2402
CLK3	10	83.8274	82.5511	83.4339	81.7267	97.4904	96.2575	71.4607	70.1099	82.6509	82.2959
CLK4	100	78.526	71.9425	70.3129	68.9445	34.9265	34.0471	6.66937	5.42556	59.8764	57.0187
COT1/MAP3K8	50	88.3907	87.7944	87.7883	87.4709	100.662	100.423	91.0271	90.2769	91.2663	88.3526
CSK	15	102.499	101.999	99.8223	98.8196	93.9066	90.4973	67.899	67.772	95.8451	94.6081
CTK/MATK	100	84.7891	82.9911	84.776	82.4281	103.425	102.948	129.153	128.633	86.7907	86.2185
DAPK1	10	89.1418	89.1086	94.6584	93.1577	104.177	101.552	100.515	97.6254	100.876	98.7665
DAPK2	5	106.207	104.149	111.259	108.425	103.302	102.64	111.235	105.836	105.383	102.558
DCAMKL1	50	110.106	101.146	114.315	111.013	107.866	107.113	131.436	129.357	142.255	138.945
DCAMKL2	100	91.8435	89.2232	91.4491	90.3105	98.1954	96.419	96.3122	93.9363	95.9837	95.9459
DDR1	100	89.2911	88.3742	26.1952	25.5577	7.97179	7.87386	1.88811	1.73043	19.7057	19.2273
DDR2	5	98.6143	97.1514	76.1211	74.0792	21.7915	21.4521	9.68369	7.91994	73.1937	71.4943
DLK/MAP3K12	30	94.9375	89.3975	80.4221	79.1357	72.0891	70.8836	23.0613	22.7296	59.2215	53.8499
DMPK	15	110.32	109.957	114.223	110.779	104.912	104.095	115.052	114.164	115.462	114.9
DMPK2	2.5	144.44	143.714	89.4388	88.9117	98.7359	96.7462	140.396	138.233	126.167	124.486
DRAK1/STK17A	30	107.589	104.947	109.002	108.065	105.184	105.132	101.949	100.862	103.787	102.387
DYRK1/DYRK1A	50	94.8436	93.2462	97.5143	97.4617	100.45	100.322	89.7073	88.0956	96.6851	93.9516
DYRK1B	20	99.4668	98.1897	99.6404	98.1593	91.6903	91.0065	68.2613	67.903	95.353	94.803
DYRK2	5	109.511	108.691	107.528	101.301	81.9927	80.1276	56.1962	54.0068	146.834	138.309
DYRK3	5	100.043	100.035	96.0356	93.6524	87.2412	87.1236	92.213	90.8176	92.3462	92.3268
DYRK4	2.5	98.0828	97.4773	95.3043	95.001	99.4349	98.7872	93.5986	92.0228	89.073	88.5946
EGFR	1	95.9741	94.6445	54.6101	53.9982	67.3066	66.0774	33.9398	33.7742	99.1409	97.0912
EPHA1	20	84.7526	83.1178	85.1238	82.4353	47.5983	46.7161	19.0863	18.3839	58.3039	58.2403
EPHA2	50	95.4083	94.1649	92.6708	92.4645	13.3863	13.2586	4.39922	4.28244	63.3925	62.601
EPHA3	50	92.1961	92.0476	93.1366	93.1104	67.4109	66.8433	31.3452	31.2876	85.5442	84.8896
EPHA4	30	103.991	103.845	99.9748	99.7407	50.2107	49.1348	21.1662	21.026	87.1965	87.1019
EPHA5	30	99.3559	97.8384	100.745	97.6393	48.5606	47.5073	24.4454	23.6645	84.1796	84.078
EPHA6	100	87.407	86.9708	89.3998	88.5648	5.77099	5.39524	1.5966	1.56587	34.5752	34.3013
EPHA7	100	89.576	86.9436	88.9915	86.9982	35.5562	35.1012	9.76068	9.11677	63.0891	62.1437
EPHA8	100	95.3144	95.061	91.9853	91.5975	88.6882	86.9065	67.8875	66.3161	86.0667	85.0892
EPHB1	100	90.1505	88.6055	89.2343	88.1385	42.4103	41.9821	13.8641	13.5157	65.9163	65.656
EPHB2	30	100.984	99.4032	97.0611	96.3766	59.4047	59.0757	31.9731	29.7206	81.7974	80.8475
EPHB3	50	94.6117	93.6213	94.5128	94.4583	102.079	100.628	89.5346	87.3603	92.9661	92.5949
EPHB4	20	86.6241	85.6714	87.8751	85.8656	29.5401	29.1513	5.58089	5.47707	47.6698	47.0059
ERBB2/HER2	20	100.389	100.248	103.374	101.542	100.47	98.6604	111.441	110.984	99.8221	99.4039
ERBB4/HER4	2.5	47.2599	46.8891	87.3286	84.576	97.0598	96.7637	77.7411	73.9038	94.9068	93.3546
ERK1	100	104.798	104.793	108.574	108.446	88.8659	88.6494	107.387	106.355	101.635	100.586
ERK2/MAPK1	50	106.612	103.897	100.927	98.874	98.4092	97.4787	106.157	104.258	103.798	103.363
ERK5/MAPK7	5	95.5892	91.4693	97.6188	92.2938	95.2943	94.1289	95.4152	94.7148	89.0099	88.7137
ERK7/MAPK15	10	107.745	106.197	101.981	100.116	83.6484	81.2612	64.1685	64.1609	92.1794	85.1355
ERN1/IRE1	30	102.946	100.794	95.9337	95.3057	106.285	104.062	88.8094	88.0816	89.3502	88.6471
ERN2/IRE2	100	86.8195	86.169	87.3114	86.9605	97.0426	96.2478	87.5926	86.9427	94.4465	93.5395
FAK/PTK2	50	94.6995	94.2984	95.2078	94.5689	49.8018	49.4372	15.1755	15.0142	60.2074	58.9652
FER	50	93.7744	92.2785	96.484	96.425	87.0399	86.0026	49.7635	48.8807	83.7122	82.6173
FES/FPS	50	90.7399	89.57	89.9746	87.6827	95.9476	94.7668	73.6466	71.6035	86.0459	85.6295
FGFR1	5	96.3539	96.0167	60.2205	59.0924	61.836	60.9364	30.7759	29.594	97.0956	93.8166
FGFR2	5	94.8514	92.0697	43.2977	41.3643	39.7273	38.5645	11.2105	11.1063	92.0304	90.6732
FGFR3	30	95.6231	94.8101	63.8445	61.5903	64.9335	63.4761	31.4697	31.2408	95.8693	95.7472
FGFR4	100	114.336	106.591	124.859	112.586	91.7143	91.5661	126.276	118.993	118.216	106.524
FGR	50	100.889	100.434	97.7585	95.3319	22.9216	22.7418	6.35545	6.24004	36.333	35.974
FLT1/VEGFR1	2.5	85.9886	85.8219	64.4418	63.7511	58.4107	57.708	29.4853	29.0476	93.4367	90.9878
FLT3	50	70.1987	70.0392	44.964	43.507	58.1813	58.0002	30.8952	30.3068	88.4011	88.1031
FLT4/VEGFR3	5	85.6682	83.801	60.2219	59.8923	26.2075	25.671	6.29854	6.27497	88.4275	87.7112
FMS	100	93.1741	93.0004	80.2452	78.2235	78.1793	78.1476	51.8593	50.0862	95.0433	92.344
FRK/PTK5	30	105.697	105.638	99.919	99.5489	40.9595	39.7528	19.8384	19.0734	98.0845	94.0885
FYN	30	91.4883	90.0676	84.3145	84.1798	43.9336	43.5044	17.9739	17.9654	57.8323	57.6817
GCK/MAP4K2	5	98.5855	96.9297	91.1192	90.2974	97.1561	94.8907	69.4192	68.6225	93.7023	91.8906
GLK/MAP4K3	15	91.8595	91.806	88.3081	86.3547	102.77	96.8091	82.6747	80.2546	88.6725	88.4068
GRK1	15	103.785	102.889	95.1401	94.4136	98.9706	98.8244	106.481	105.661	100.762	98.0898
GRK2	50	104.41	102.971	101.39	101.35	102.119	102.022	105.657	97.5354	105.228	103.92
GRK3	20	100.031	98.663	98.16	95.5251	100.522	98.7792	100.53	98.9318	100.513	99.1757
GRK4	15	99.1501	97.2419	95.1669	92.9222	96.653	96.6087	92.8605	91.5451	94.8454	94.465
GRK5	30	98.0516	92.0218	96.315	95.9817	101.537	100.692	90.8554	90.2973	95.8369	94.2682
GRK6	50	103.273	102.016	106.485	103.743	104.249	104.24	101.044	97.568	100.023	98.7426
GRK7	15	99.0088	94.5513	100.093	96.4864	98.7306	97.796	94.2541	93.0071	101.014	97.4823
GSK3a	30	97.8143	95.4822	99.0531	98.1119	32.4715	32.3861	24.7353	23.3327	22.9631	21.3492
GSK3b	10	101.511	100.681	102.497	100.478	37.7231	37.712	6.9513	6.67138	29.6283	28.7849
Haspin	20	81.1178	80.5038	86.882	85.9054	100.853	100.667	73.9602	71.4741	101.61	100.89
HCK	30	104.48	103.996	102.21	100.596	46.1131	45.9268	20.1962	18.3229	53.8454	52.4231
HGK/MAP4K4	100	91.1904	90.5754	87.4964	86.6096	95.5163	93.8765	72.9252	72.3267	89.1064	88.1047
HIPK1	50	104.413	99.2322	99.2185	98.0522	96.6671	92.9588	67.7641	66.9203	90.8146	90.7609
HIPK2	15	101.431	101.336	104.459	104.331	89.2459	88.2563	49.9965	49.8365	106.341	102.327
HIPK3	30	100.772	100.373	106.232	104.256	97.05	95.9448	70.0499	67.2758	105.458	105.346
HIPK4	5	56.0997	54.9206	86.8948	85.1544	24.42	21.9255	5.39737	5.25129	78.6759	76.3414
HPK1/MAP4K1	10	120.19	112.942	108.92	106.146	104.926	104.462	82.1243	80.3674	87.3408	81.9442
IGF1R	30	99.1787	96.7438	97.891	96.0886	81.0705	80.9543	43.9303	43.6122	66.6733	64.9956
IKKa/CHUK	30	113.122	111.981	126.485	126.318	118.293	107.812	112.537	110.955	113.556	107.817
IKKb/IKBKB	30	121.291	116.379	126.418	126.36	103.01	102.282	127.77	118.754	119.029	112.098
IKKe/IKBKE	30	87.8531	86.9158	84.3671	83.3046	98.3375	97.5767	80.5993	78.9788	92.1467	89.4713
IR	50	96.8016	96.4908	97.7795	97.7239	99.263	98.2837	80.4875	76.0968	91.1308	89.3045
IRAK1	20	119.128	118.154	121.742	121.344	5.35278	5.27143	1.00743	0.943194	19.0119	18.2876
IRAK4	15	78.1918	77.7072	84.3394	84.0431	47.6483	46.5892	25.5901	24.4998	79.4379	79.2522
IRR/INSRR	100	102.446	100.809	99.4759	99.418	81.7239	81.4401	46.3194	45.1966	76.382	75.2003
ITK	30	83.4585	81.0612	77.7108	74.7071	88.9975	88.046	46.3095	46.2491	104.219	102.896
JAK1	15	87.1325	86.5527	95.7623	95.2949	99.4065	99.3616	61.6476	60.7421	103.734	103.497
JAK2	2.5	102.605	101.622	104.239	100.339	31.0634	30.8706	7.80401	7.22168	65.5771	62.8427
JAK3	2.5	95.9873	95.7742	97.1883	96.2547	31.4222	31.4044	6.74718	6.19126	85.6445	84.3695
JNK1	15	96.2366	95.3861	97.9798	96.4065	61.7464	60.9787	29.3075	29.1535	13.7556	13.4549
JNK2	20	95.5532	94.3916	94.6548	92.6426	95.6869	95.4289	86.696	82.9349	49.7414	49.5273
JNK3	30	92.2505	91.1251	93.9654	93.4576	96.1366	94.8407	98.7241	98.3512	78.8367	78.3889
KDR/VEGFR2	20	87.9079	82.5884	87.4838	86.7454	36.7822	35.8488	13.1396	12.8604	96.6651	96.1135
KHS/MAP4K5	50	83.0515	81.7903	84.0379	83.9462	96.1864	95.2542	92.4005	89.7803	93.9629	93.7055
KSR1	15	102.797	99.31	95.0274	94.1831	99.2593	98.6041	98.0049	95.0016	93.4001	92.7483
KSR2	5	93.2195	92.1352	101.355	100.512	95.6149	94.1928	94.4482	92.5802	98.3182	95.4904
LATS1	10	97.1932	97.0165	97.4846	96.2966	98.4831	96.5636	94.1435	92.4484	96.796	96.4573
LATS2	30	101.672	98.9083	91.8548	90.5715	96.7568	93.7532	81.5894	81.1004	81.8429	81.7322
LCK	15	63.6099	61.907	72.7585	71.7562	62.2966	60.9823	16.6148	16.1421	53.0524	50.4894
LCK2/ICK	15	104.043	100.466	97.5758	96.8771	99.0444	96.8184	92.2886	89.1971	92.9899	91.9553
LIMK1	100	90.7346	90.1723	96.7668	96.3311	96.9127	96.498	69.0073	65.4942	100.511	99.2492
LIMK2	5	101.822	101.142	102.606	102.232	92.7911	85.7008	76.2107	74.8628	98.4036	97.9494
LKB1	100	98.341	97.9822	97.0388	95.9445	76.6148	76.294	47.419	46.891	26.142	25.8479
LOK/STK10	100	86.5377	85.9809	73.2457	72.6637	34.0341	32.507	10.3101	10.259	52.1234	49.7985
LRRK2	30	99.6448	98.6167	92.1426	89.9294	52.6924	50.9097	14.1696	14.1064	92.774	88.7258
LYN	15	88.7091	88.6258	79.2313	78.3823	76.9335	76.4192	45.6407	44.7303	65.0607	64.1822
LYN B	20	93.0037	90.6604	86.2196	84.5807	101.003	99.0118	71.9018	70.6247	85.0381	84.5159
MAK	100	92.7471	92.5865	100.114	97.8279	84.823	83.9559	79.5447	71.9963	87.0375	86.8473
MAPKAPK2	30	99.3228	95.0055	95.577	94.4871	101.992	101.873	100.25	99.1065	92.9246	92.2847
MAPKAPK3	20	91.6959	90.9229	93.7607	91.2608	99.7334	99.2931	84.9385	83.8655	88.691	87.1754
MAPKAPK5/PRAK	30	105.048	102.059	99.3749	99.0246	100.636	99.3789	101.128	100.314	102.509	102.025
MARK1	30	98.9725	98.2657	92.9997	89.9577	117.459	114.068	98.6137	95.077	96.4714	96.3036
MARK2/PAR-1Ba	30	104.361	104.084	96.924	94.7303	96.8294	94.1893	97.7977	96.4463	104.281	103.221
MARK3	15	99.2739	96.9817	97.2528	95.5354	98.3837	96.9764	106.508	106.098	110.941	110.188
MARK4	10	117.148	116.706	110.943	107.519	105.851	101.782	100.698	100.62	104.794	102.33
MEK1	2.5	98.9654	94.9332	102.257	101.751	93.3781	89.9903	96.1973	95.8344	96.9819	96.3234
MEK2	5	96.4332	96.3854	98.2243	98.2188	95.6294	94.8196	90.2986	89.7988	95.1539	93.1285
MEK3	1	103.871	103.255	104.768	104.724	89.7089	88.3151	99.662	98.57	75.7167	72.0523
MEKK1	5	98.9636	98.0409	91.8426	89.7614	104.285	104.165	87.0048	85.125	100.547	100.172
MEKK2	20	95.5902	94.4219	81.6732	81.6436	102.459	101.438	83.9288	83.5154	97.4551	96.2692
MEKK3	15	105.19	98.994	97.1594	91.8256	96.3548	95.4206	116.513	114.448	113.535	111.877
MEKK6	2.5	87.2162	87.0588	94.5346	90.8871	99.5886	98.9694	97.4291	93.8969	87.7383	83.6836
MELK	50	86.6435	85.7804	95.736	94.5447	108.654	107.396	111.867	111.725	95.9295	93.7721
MINK/MINK1	15	87.9643	84.9875	78.2766	77.5186	80.021	78.6729	53.3646	53.0779	86.7816	82.8135
MKK4	2.5	101.899	101.862	90.0885	88.9876	95.6831	95.328	97.6606	95.3336	90.9175	89.7819
MKK6	100	86.679	85.752	85.3541	83.8709	95.3657	94.684	76.6875	75.7591	68.0534	66.2167
MKK7	5	99.139	98.0979	95.3625	95.315	99.5536	99.4451	101.313	101.028	98.0277	95.3432
MLCK/MYLK	30	100.822	100.683	96.879	96.1909	89.0973	88.5758	73.552	69.9701	90.7421	89.6504
MLCK2/MYLK2	100	95.5791	94.3422	96.1898	95.2414	102.49	101.207	97.839	96.1004	94.2774	94.1599
MLK1/MAP3K9	50	101.414	100.496	98.6714	97.6283	88.4945	88.158	64.268	63.5719	101.823	101.784
MLK2/MAP3K10	50	87.3645	82.5294	75.5745	73.7163	23.524	22.3774	5.548	5.45759	79.9279	79.5047
MLK3/MAP3K11	100	88.0883	87.6113	91.3422	90.4724	92.1007	91.4279	55.2136	55.0297	94.7515	92.787
MLK4	5	85.6435	85.6304	88.9679	88.9589	113.215	111.582	34.6592	34.5519	91.4804	91.3247
MNK1	50	117.405	116.191	113.151	112.713	105.057	103.081	115.698	111.863	107.42	107.372
MNK2	100	99.6121	98.9386	96.9092	95.4494	104.634	100.651	94.98	92.3319	97.8568	97.6985
MRCKa/CDC42BPA	1	102.852	102.442	107.741	105.534	93.7187	93.653	103.391	102.811	104.178	103.579
MRCKb/CDC42BPB	1	102.794	99.9204	103.176	103.01	90.011	89.4751	104.5	103.8	102.331	102.296
MSK1/RPS6KA5	100	100.868	98.5928	101.439	99.6299	99.6501	97.795	86.8032	84.0142	96.2693	93.339
MSK2/RPS6KA4	50	100.72	98.6518	103.069	101.469	103.22	100.257	98.8201	95.5509	96.1031	96.0137
MSSK1/STK23	10	94.3654	94.2528	95.4798	94.5998	99.0247	97.119	84.9774	83.9257	93.6032	93.4566
MST1/STK4	50	99.0122	96.3102	105.056	102.566	81.7759	81.4281	65.633	65.3441	46.5866	46.4904
MST2/STK3	5	93.6845	90.9588	91.7921	90.2973	87.669	86.5262	48.4384	48.1521	46.655	46.0461
MST3/STK24	20	75.0997	70.5366	85.4265	84.6983	102.365	99.1342	87.9093	84.8313	85.2989	84.9114
MST4	100	80.9974	80.2346	76.3849	76.1853	83.9591	82.314	81.4863	80.3883	87.15	78.5451
MUSK	15	94.286	88.4771	95.984	95.095	104.033	97.0327	71.885	71.3729	95.2976	94.7032
MYLK3	10	99.0446	95.7267	101.893	99.7404	97.2604	95.1198	99.7393	97.402	102.887	102.4
MYLK4	50	88.9696	87.3242	94.3447	93.8653	92.9689	92.1752	90.381	89.39	93.0268	92.4438
MYO3A	50	89.673	88.2505	92.8996	91.8926	90.7853	90.446	130.651	122.639	71.1958	66.2831
MYO3b	10	104.214	102.832	103.305	101.595	99.7802	98.0142	100.132	97.7008	107.37	106.688
NEK1	100	103.74	103.239	100.723	99.0264	100.699	95.7949	103.248	101.37	97.8921	94.5892
NEK11	50	76.2586	74.7417	77.7222	75.6213	86.5337	83.5041	73.9359	72.4756	76.6095	75.492
NEK2	10	106.616	105.714	109.863	108.379	84.2623	83.5398	104.816	102.746	104.288	103.202
NEK3	100	96.3219	93.4163	97.7004	95.6009	99.3221	98.2953	101.371	98.4496	100.017	99.1392
NEK4	10	108.846	105.13	111.291	109.557	96.7409	95.449	112.987	112.843	106.871	103.204
NEK5	20	59.2597	58.8754	59.0749	56.9462	152.896	145.252	104.353	97.4753	130.203	128.295
NEK6	100	106.656	106.301	109.371	107.802	87.034	86.6257	114.901	110.554	101.932	99.7183
NEK7	30	108.782	105.718	101.574	99.0349	98.5292	97.9486	109.127	108.274	108.654	107.51
NEK8	100	95.7492	94.6848	97.7901	97.7365	81.1992	81.1202	82.2358	81.8163	91.6138	91.4291
NEK9	5	90.6988	87.4694	83.7981	82.7287	95.1627	93.7628	60.6972	60.5356	96.5974	95.1252
NIM1	10	95.4643	90.1681	94.8384	92.8347	96.7469	96.6227	96.411	96.277	97.2291	97.1379
NLK	100	90.6277	90.3083	95.7071	93.3666	100.03	95.8011	94.4867	91.2432	98.5525	97.2458
OSR1/OXSR1	10	93.1766	92.9246	95.0008	93.5706	98.9078	97.2923	95.0014	92.6311	93.3248	93.3065
P38a/MAPK14	2.5	103.931	99.039	93.6373	93.0837	95.2395	94.8885	100.595	98.2472	95.2796	95.1431
P38b/MAPK11	50	97.3343	97.0486	94.2559	93.0349	101.595	99.5392	96.0164	94.0422	93.2043	92.9634
P38d/MAPK13	30	96.2984	94.574	91.6459	91.3695	98.4837	98.4615	82.5865	82.4138	99.9474	96.8168
P38g	50	112.438	110.459	115.131	114.841	100.31	99.9317	111.8	109.468	110.369	107.275
p70S6K/RPS6KB1	15	99.2443	98.1006	101.212	100.147	98.3006	97.1736	97.6587	97.0318	100.398	99.3145
p70S6Kb/RPS6KB2	15	112.663	111.31	110.303	108.38	100.072	98.8164	98.9813	94.7273	99.3403	97.7849
PAK1	100	80.8096	79.8115	81.8896	80.0161	93.737	93.6318	81.2178	79.2356	87.5281	85.6195
PAK2	50	103.682	103.06	106.252	103.53	97.1218	96.9231	98.2276	97.7847	104.859	102.919
PAK3	20	96.3377	93.6284	92.546	91.8534	92.2844	91.9828	88.8395	88.1349	94.0274	91.6696
PAK4	20	97.5905	97.2314	105.791	105.082	92.8391	92.6403	89.8509	87.0768	95.8832	92.3119
PAK5	30	83.3684	82.5363	99.8991	93.3099	106.838	104.647	78.1442	77.7556	103.234	92.006
PAK6	100	100.603	100.516	103.489	99.0496	99.7773	98.3744	97.0342	85.6307	90.3495	89.2658
PASK	50	100.45	99.552	101.551	100.737	100.305	99.3593	104.301	103.419	102.56	101.464
PBK/TOPK	15	94.7649	94.4874	97.5482	96.7657	93.9288	93.1972	95.3924	95.3922	94.4213	91.2369
PDGFRa	5	88.9275	87.3395	96.4661	94.0201	97.106	95.8904	92.6323	91.703	99.7761	99.6585
PDGFRb	50	59.6664	58.9033	90.4112	86.6312	86.7371	86.5187	67.1896	65.7107	89.6668	88.6968
PDK1/PDPK1	15	92.7934	92.779	93.9696	93.0462	98.662	94.8087	88.7725	86.3194	94.7254	93.6337
PEAK1	30	100.698	100.059	90.0467	85.8165	30.5327	29.4779	11.6258	11.236	39.0905	38.6349
PHKg1	100	93.401	92.7054	95.627	93.7037	99.1119	97.4006	82.0057	81.8148	93.3128	90.9018
PHKg2	20	92.3878	89.9481	95.3306	95.2691	92.2235	91.9187	93.5925	93.0496	94.6843	94.0319
PIM1	100	103.581	99.893	101.884	100.445	91.9901	91.1086	83.746	82.1463	101.358	98.0556
PIM2	20	83.4261	82.9758	87.165	86.4998	103.861	103.225	88.4744	87.3662	93.8489	93.6422
PIM3	20	105.836	104.371	106.426	103.314	93.8484	93.4201	62.1849	62.0895	95.9653	94.4882
PKA	20	93.3311	93.0233	95.4991	94.4308	100.145	96.6607	96.4413	94.3147	98.9392	96.3863
PKAcb	5	101.349	100.581	98.0074	94.3462	97.1199	96.8597	98.553	97.7567	99.5516	99.523
PKAcg	5	108.762	105.239	101.882	101.418	89.9421	89.7003	103.221	99.5241	97.6534	97.46
PKCa	10	102.285	99.4561	99.6431	97.1445	69.8187	69.7098	33.1678	32.6049	95.4208	92.6389
PKCb1	50	97.7537	95.3163	98.6205	97.1277	87.4177	87.2397	74.0187	72.3492	98.1482	96.2345
PKCb2	50	92.4148	90.2959	93.8743	92.0907	81.5235	81.0169	44.9137	44.3752	98.1096	97.1516
PKCd	15	205.817	194.704	200.775	196.163	97.8541	97.4225	201.044	197.836	141.035	130.257
PKCepsilon	30	103.937	102.849	102.486	97.6036	110.72	105.589	101.427	101.066	120.463	120.371
PKCeta	15	109.953	104.246	102.893	97.3865	133.588	124.574	114.599	111.376	165.919	164.827
PKCg	15	81.5261	80.9735	83.7182	82.3361	93.689	92.8412	63.0286	62.9554	91.8699	90.3726
PKCiota	50	99.5469	98.9516	99.123	96.3437	94.295	93.3941	102.11	100.553	97.9646	95.155
PKCmu/PRKD1	20	98.1727	97.7842	85.3559	85.3487	108.442	107.866	99.0437	98.9081	98.4908	97.1378
PKCnu/PRKD3	30	87.1388	84.5866	76.7829	74.137	97.1167	97.0343	87.8739	86.4562	78.9684	75.6846
PKCtheta	20	88.883	85.7259	92.6546	91.7755	91.7885	84.5087	103.5	100.801	157.134	152.581
PKCzeta	15	114.569	113.435	105.603	101.902	99.2121	98.2531	99.2219	96.8518	97.13	96.8085
PKD2/PRKD2	50	98.3742	96.8603	93.3096	91.1214	98.5141	95.2857	100.662	99.0684	98.1079	96.9244
PKG1a	30	87.771	86.6342	125.748	110.992	121.934	121.279	168.984	142.876	95.4282	94.3416
PKG1b	50	110.638	109.749	105.612	104.027	96.7303	96.1539	109.735	109.016	109.424	102.588
PKG2/PRKG2	30	99.3039	97.7233	97.2496	95.7091	106.379	104.172	97.335	92.6817	95.3175	95.2517
PKN1/PRK1	10	111.56	111.078	103.08	100.666	95.9711	90.211	115.21	109.362	96.7178	94.4498
PKN2/PRK2	10	114.209	110.631	115.285	115.228	107.691	101.023	108.378	97.9562	104.053	103.164
PKN3/PRK3	30	106.822	104.96	106.838	105.981	90.8102	90.614	88.1632	84.7385	100.454	100.015
PLK1	30	96.8027	95.2973	96.508	95.0183	101.099	100.531	100.446	99.1478	95.0859	94.2652
PLK2	100	84.0774	82.5545	91.1861	89.97	88.8221	86.0007	85.121	83.5327	81.9328	81.0987
PLK3	100	102.735	99.8178	101.253	98.1675	102.558	98.0326	103.544	101.354	102.033	99.3654
PLK4/SAK	10	123.47	121.876	115.437	113.865	21.8886	21.4719	9.24639	9.10945	71.3737	70.4725
PRKX	30	93.0195	92.7487	92.607	92.3856	99.7457	96.1971	97.6226	95.4882	96.5094	95.4127
PYK2	100	98.8811	97.9979	95.2851	94.7333	41.2462	40.5513	16.3891	15.4095	83.4828	80.1669
RAF1	10	101.178	98.6658	100.22	98.9864	97.6719	95.7504	94.7462	94.2543	95.6323	93.9786
RET	20	50.3394	49.1857	97.8404	97.3195	17.3995	17.2835	3.78697	3.56577	84.4773	84.0251
RIPK2	100	102.591	100.186	115.89	109.747	89.0831	88.3296	60.0182	57.473	89.3417	82.5296
RIPK3	2.5	93.1346	86.9602	88.2587	82.3382	121.95	121.309	87.7407	87.6421	94.7972	90.8105
RIPK5	30	108.95	106.736	114.24	111.692	96.6097	95.742	123.312	114.445	104.96	103.95
ROCK1	10	106.972	105.99	101.189	100.162	99.8337	99.489	102.248	101.859	98.8788	98.7375
ROCK2	50	95.8163	93.7825	71.7534	66.6193	99.5761	97.5684	98.2216	95.6386	92.5622	91.5512
RON/MST1R	15	97.396	95.1011	96.3391	93.8259	100.735	99.9436	94.0695	93.8176	96.2922	94.4465
ROS/ROS1	50	98.7649	97.2462	102.162	98.1295	0.983311	0.727849	1.15192	1.0791	3.494	3.19382
RSK1	20	98.3896	96.3163	90.0412	89.8777	99.0662	98.4863	91.2377	90.7743	95.7632	93.5989
RSK2	50	107.183	106.28	107.478	103.871	100.548	99.2746	99.4581	98.8368	105.148	101.954
RSK3	20	93.6954	93.4334	95.2043	94.6757	100.637	99.7935	89.7342	89.6434	99.878	96.481
RSK4	30	90.2539	89.8015	93.6405	92.7043	94.2314	91.038	90.0834	87.3024	97.0991	94.729
SBK1	10	103.527	100.045	100.575	97.3503	101.554	100.66	96.3434	95.1814	96.4134	95.8589
SGK1	100	104.715	104.532	117.582	112.968	104.449	101.057	112.946	112.58	104.041	103.734
SGK2	100	113.018	112.334	102.065	98.6695	105.429	105.13	105.359	105.313	100.329	98.0576
SGK3/SGKL	20	99.2506	96.3825	104.812	104.272	105.809	101.466	105.046	103.22	99.7309	98.2657
SIK1	30	102.403	101.67	40.6676	39.1693	102.876	99.6307	54.3567	49.3923	95.695	93.7817
SIK2	30	107.843	107.711	39.9717	39.3656	96.5232	93.2696	93.281	90.7481	98.7379	96.6231
SIK3	30	95.4984	93.1001	87.7781	85.9615	97.2877	93.1531	103.265	97.7186	93.5167	91.2641
SLK/STK2	15	95.2705	95.1434	95.1718	93.5608	53.517	50.2149	16.7014	15.0786	77.6574	77.1871
SNARK/NUAK2	50	97.2314	95.6364	88.6532	86.5643	103.854	100.73	70.7464	70.4324	88.127	85.7506
SNRK	10	94.4882	92.4672	89.8297	86.771	95.2637	93.9248	88.8862	85.785	92.8832	90.6635
SRMS	30	100.397	98.7315	95.0291	93.2273	95.0862	94.152	94.7463	94.4644	98.424	96.6224
SRPK1	30	105.352	104.341	102.772	100.762	100.904	98.2809	95.4819	95.4591	100.771	99.9177
SRPK2	30	94.4859	93.3863	96.4715	96.4331	95.4383	94.4211	94.3236	93.4806	99.6532	98.3776
SSTK/TSSK6	15	104.202	97.3587	100.466	96.7123	95.0989	92.4668	104.243	103.675	94.5181	91.7345
STK16	5	113.442	112.669	107.112	105.823	70.7296	70.0142	15.1475	14.3398	71.1258	70.3367
STK21/CIT	5	102.397	101.841	100.502	98.8309	115.025	110.223	102.044	98.2185	103.608	101.37
STK22D/TSSK1	20	96.8899	95.8552	90.1201	86.6389	105.704	102.519	94.3844	93.2504	93.611	93.4294
STK25/YSK1	20	98.3797	97.8952	98.8615	98.3004	104.408	103.798	113.396	112.76	100.071	99.1628
STK32B/YANK2	100	93.0523	90.8788	93.6393	88.4713	99.4271	95.7508	95.6917	90.7938	97.88	95.6718
STK32C/YANK3	10	80.7859	78.666	79.9001	79.6601	123.921	123.161	96.6191	93.4842	81.4922	79.7691
STK33	50	103.558	102.474	110.572	105.28	79.2692	78.6464	70.5346	69.5041	109.682	107.388
STK38/NDR1	20	85.3766	85.0581	87.9915	87.4313	96.0448	95.0934	86.5363	86.0303	91.175	90.4424
STK38L/NDR2	20	95.8397	94.5024	95.7325	95.697	99.5985	96.4928	97.8491	96.6441	98.3675	96.6355
STK39/STLK3	15	102.665	101.15	100.312	99.3466	104.584	103.261	97.3581	96.7035	99.7706	98.7291
SYK	100	85.1279	85.01	84.8373	84.6548	93.8042	93.254	63.6178	61.8529	83.2521	82.6973
TAK1	20	102.633	101.722	98.9842	98.3792	93.7827	93.3846	79.0738	78.8967	96.6342	93.9535
TAOK1	30	100.846	99.068	96.0488	95.1745	89.4502	86.4918	70.2949	67.1351	89.7087	88.7219
TAOK2/TAO1	30	103.668	102.257	94.5779	92.5912	97.5358	94.6017	78.0754	77.9711	97.5772	97.1399
TAOK3/JIK	50	126.643	120.463	173.757	157.881	80.1641	79.6306	110.279	100.104	95.2071	93.7581
TBK1	50	92.2692	91.8431	93.7112	90.6409	107.521	102.887	88.5984	88.1483	105.016	102.597
TEC	10	104.815	103.126	100.451	99.2644	68.7713	67.8084	40.5654	38.7741	101.835	100.04
TESK1	50	104.589	103.434	103.009	101.327	97.888	95.5553	99.7923	97.7826	99.8974	97.8192
TGFBR2	1	132.685	130.188	121.112	119.355	92.6384	90.915	86.2974	85.5249	108.727	108.295
TIE2/TEK	30	101.207	96.9048	39.0716	38.28	37.9037	36.6386	9.26514	9.1381	98.175	96.4655
TLK1	2.5	110.652	110.416	120.025	113.129	95.6776	95.671	115.582	110.199	125.092	119.911
TLK2	5	97.619	96.5817	100.367	98.5397	110.967	101.882	98.2958	98.1306	100.397	99.1625
TNIK	50	88.7532	85.7139	57.2873	56.4176	49.5499	49.2551	14.8356	14.4246	81.3077	77.6118
TNK1	30	96.4786	95.7256	90.6837	89.8825	22.8732	22.802	6.29613	5.30885	77.705	75.5373
TRKA	100	99.5941	94.2676	87.8779	87.6513	8.42442	7.34931	-0.529166	-0.572772	34.6203	32.4728
TRKB	50	106.47	103.001	108.043	103.612	1.78986	1.70289	0.0802937	-0.0507476	9.03891	8.69601
TRKC	100	80.2005	79.4724	78.5728	76.9186	0.991732	0.955615	-0.23756	-0.402697	3.11717	3.00562
TSSK2	15	99.0198	98.4749	99.8662	98.1607	102.971	102.712	91.5545	90.1872	94.7324	93.7609
TSSK3/STK22C	15	96.7286	96.1072	82.9633	82.816	101.349	95.4757	96.1516	91.2563	95.8808	94.0537
TTBK1	5	118.145	116.826	114.75	113.66	100.613	97.8731	116.103	115.023	110.68	108.748
TTBK2	20	107.383	104.052	118.916	110.971	99.8513	99.0189	110.709	103.466	110.068	109.643
TXK	30	92.3606	89.1979	86.3008	85.037	35.5709	34.7649	10.5098	10.4692	80.2666	80.2354
TYK1/LTK	100	100.939	99.5882	105.865	104.157	87.641	85.8984	64.1645	61.937	96.4359	94.2438
TYK2	15	87.392	86.6533	86.9909	84.8154	52.3317	51.505	17.0161	16.4698	67.8538	67.5472
TYRO3/SKY	20	85.97	81.958	83.7536	81.5854	75.8844	74.0824	40.6323	40.4696	29.2895	27.5823
ULK1	30	106.913	102.443	110.651	107.341	107.426	105.629	103.858	103.662	93.7509	92.6749
ULK2	10	133.458	124.476	141.278	139.932	113.199	112.022	133.923	132.49	143.608	140.349
ULK3	5	95.5574	94.7242	93.8444	93.6421	89.6253	87.1628	62.0594	59.4512	94.4116	93.4015
VRK1	15	94.0539	93.5861	89.3094	86.7524	86.9343	86.4853	93.9546	92.1907	97.3193	94.3913
VRK2	10	104.787	104.064	105.756	99.1683	113.552	107.827	91.6956	90.8257	106.806	103.853
WEE1	50	119.977	117.666	97.0067	91.2444	106.069	102.632	93.3746	86.2153	104.706	99.9419
WNK1	50	93.0625	89.4669	84.2859	80.0358	93.9991	91.9624	86.3657	79.6513	91.3317	90.9462
WNK2	100	99.9632	95.7	96.5983	92.2978	83.048	80.3049	33.815	30.7126	101.746	101.705
WNK3	100	101.717	100.019	109.852	106.711	91.9167	89.2988	63.424	60.4245	107.637	106.704
YES/YES1	50	87.7543	87.7037	69.2806	66.8692	31.296	30.6452	9.24542	8.93033	34.6036	33.6257
YSK4/MAP3K19	1	97.676	96.4167	99.2396	98.571	16.1013	16.0071	8.94865	8.63612	91.4298	88.9539
ZAK/MLTK	50	100.039	99.9798	101.351	100.768	125.638	120.74	97.9402	95.0769	91.9226	91.4176
ZAP70	30	105.725	105.525	105.225	99.5165	103.252	102.584	113.215	107.373	108.647	97.6942
ZIPK/DAPK3	10	95.8681	93.9964	91.3567	91.0887	97.7667	95.218	92.5648	91.5978	95.4752	93.5802
